# Supplementary material for: Application and comparison of point-of-care devices for field evaluation of underlying health status of Guatemalan sugarcane workers
Source: PLOS Glob Public Health. 2024 Jul 23;4(7):e0003380. doi: 10.1371/journal.pgph.0003380 (PMC11265697; doi:10.1371/journal.pgph.0003380)
Supplement: S1 Data — (CSV) [file pgph.0003380.s003.csv]

ID_Study	VisitMonth	VisitName	VisitNumber	BodyComp_chest_avg_BL	BodyComp_chest1_BL	BodyComp_chest2_BL	BodyComp_chest3_BL	BodyComp_subscap_avg_BL	BodyComp_subscap1_BL	BodyComp_subscap2_BL	BodyComp_subscap3_BL	BodyComp_tricep_avg_BL	BodyComp_tricep1_BL	BodyComp_tricep2_BL	BodyComp_tricep3_BL	BP_dias_lying_BL	BP_dias_stand1m_BL	BP_dias_stand3m_BL	BP_pulse_lying_BL	BP_pulse_stand1m_BL	BP_pulse_stand3m_BL	BP_sys_lying_BL	BP_sys_stand1m_BL	BP_sys_stand3m_BL	Date_BL	Exit_BL	Exit_comment_BL	Height_BL	iSTAT_Anion_BL	iSTAT_BUN_BL	iSTAT_Chloride_BL	iSTAT_Creatinine_BL	iSTAT_Glucose_BL	iSTAT_Hematocrit_BL	iSTAT_Hemoglobin_BL	iSTAT_iCa_BL	iSTAT_Potassium_BL	iSTAT_Sodium_BL	iSTAT_TC02_BL	NotesClinical_BL	Sample_Issue_BL	Scan_Creatinine_BL	SGravity_BL	SGravity_Ref_BL	Time_BL	Weight_BL	zz_CreatedBy	zz_CreationTimestamp	zz_ModificationTimestamp
M21001	November	Baseline	1		8	10	10		8	7	7		6	6	6	71	85	86	71	73	76	114	118	114	2021-11-01			160	16	16	102	1.3	103	34	11.6	1.26	3.6	143	29			1.7		1.0077	31800.0000000001	59.95	nsmith	22586.4657986112	22586.616539352
M21002	November	Baseline	1		9	7	9		8	9	9		9	9	10	62	79	79	56	79	82	97	105	105	2021-11-02			169	16	14	103	1	100	47	16	1.27	4.6	142	29			1.17		1.0117	52557.0000000001	60.65	Lkrisher	22587.6082407408	22587.6939699075
M21003	November	Baseline	1		9	10	10		8	8	8		7	8	8	63	85	82	60	74	72	93	110	107	2021-11-02			157	19	6	101	0.8	96	44	15	1.24	3.9	143	19			1.11		1.0164	51480.0000000001	53.85	lkrisher	22584.7619791668	22587.6946064816
M21004	November	Baseline	1		7	8	5		6	7	7		5	6	6	53	67	66	55	69	72	101	103	101	2021-11-01			159	18	5	101	0.7	90	46	15.6	1.24	4.1	142	27			1.25		1.008	31800.0000000001	53.75	lkrisher	22586.4119097223	22586.616539352
M21005	November	Baseline	1		14	12	13		8	7	8		9	9	9	65	77	78	58	74	74	106	112	111	2021-11-01			162	15	13	100	0.5	81	43	14.6	1.26	3.8	138	27			0.51		1.0213	40990.0000000001	61.3	Gbaten	22586.4743981483	22586.6150347223
M21006	November	Baseline	1		6	NA	NA		9	9	9		7	6	5	64	83	81	70	91	83	104	106	110	2021-11-01			163	18	13	100	0.7	92	51	17.3	1.23	4	141	28			1.05		1.0194	32400.0000000001	53.3	gbaten	22586.3979166668	22586.6150231483
M21007	November	Baseline	1		8	7	7		11	10	10		6	5	6	56	68	65	57	67	66	103	99	102	2021-11-01			159	17	11	100	0.9	91	51	17.3	1.19	3.8	141	29			0.88		1.0082	35224.0000000001	57.45	gbaten	22586.4076504631	22586.6150231483
M21008	November	Baseline	1		11	11	12		12	12	12		12	12	10	74	77	84	64	74	68	124	110	127	2021-11-02			163	17	11	103	0.8	91	44	15	1.22	3.4	141	25			1.19		1.0194	51305.0000000001	66.66	djaramillo	22587.5937962964	22587.6945833334
M21009	November	Baseline	1		6	5	6		8	8	7		11	10	11	51	62	68	61	88	87	106	107	111	2021-11-02			160	19	8	101	0.7	88	44	15	1.28	4.1	142	27			0.96		1.0025	50255.0000000001	57.8	Lkrisher	22587.5816203705	22587.6939699075
M21010	November	Baseline	1		14	12	15		14	12	19		16	12	16	76	88	89	59	81	76	125	122	121	2021-11-01			171	21	8	100	0.8	95	49	16.7	1.26	4	140	24			1.15		1.0154	34772.0000000001	68.4	lkrisher	22586.4024189816	22586.616539352
M21011	November	Baseline	1		11	11	12		16	16	15		16	18	17	72	78	68	75	94	94	136	131	132	2021-11-02			157	20	7	103	0.7	93	48	16.3	1.21	3.5	141	22			0.85		1.0235	51163.0000000001	64.5	djaramillo	22587.5921296297	22587.6945833334
M21012	November	Baseline	1		19	17	19		10	9	9		15	15	15	72	91	97	85	89	99	121	135	136	2021-11-01			169	18	6	101	0.7	97	46	15.6	1.24	3.3	142	27			0.85		1.0142	39984.0000000001	64.7	Gbaten	22586.4627546297	22586.6150347223
M21013	November	Baseline	1		9	9	10		8	8	8		9	10	9	74	78	79	56	64	65	118	110	112	2021-11-01			175	18	6	108	0.8	96	44	15	1.21	3.6	146	25			1.48		1.0055	40108.0000000001	69.65	Gbaten	22586.4641898149	22586.6150347223
M21014	November	Baseline	1		12	14	13		26	28	25		14	14	12	66	75	75	54	70	77	102	103	101	2021-11-02			167	19	14	104	0.9	98	45	15.3	1.2	3.4	141	22			0.98		1.0096	52524.0000000001	62.25	djaramillo	22587.6078935186	22587.6945833334
M21015	November	Baseline	1		5	5	6		7	8	8		4	5	4	49	70	63	62	74	70	104	112	108	2021-11-02			159	20	6	103	0.7	105	45	15.3	1.21	3.4	142	23			1.09		1.0106	51020.0000000001	50	djaramillo	22587.5904861112	22587.6945833334
M21016	November	Baseline	1		23	23	22		21	21	20		18	19	18	65	71	79	48	52	52	129	113	118	2021-11-02			163	19	11	101	0.8	90	42	14.3	1.2	3.6	142	27			1.13		1.0154	50570.0000000001	80.4	Lkrisher	22587.5852199075	22587.6939699075
M21017	November	Baseline	1		9	9	10		7	7	6		6	6	6	64	82	79	59	66	64	106	117	117	2021-11-01			157	18	7	100	0.7	112	45	15.3	1.24	3.6	141	28			1.02		1.0134	31800.0000000001	56.8	nsmith	22586.4620949075	22586.616539352
M21018	November	Baseline	1		24	25	24		25	24	26		14	11	14	79	93	90	56	70	69	137	144	139	2021-11-01			160	18	7	103	0.9	102	50	17	1.21	3.7	141	25			1.11		1.0082	37934.0000000001	67.5	Gbaten	22586.4388541668	22586.6150231483
M21019	November	Baseline	1		7	8	8		7	7	7		6	7	7	62	72	76	77	94	94	116	118	116	2021-11-01			160	16	6	102	0.7	105	44	15	1.29	4.1	141	28			1.35		1.0212	38373.0000000001	51.95	Gbaten	22586.4441087964	22586.6150231483
M21020	November	Baseline	1		6	6	6		7	8	8		5	8	7	64	81	89	56	85	74	104	104	121	2021-11-01			176	17	7	101	0.7	106	51	17.3	1.27	4.1	141	28			0.97		1.0098	39035.0000000001	62.25	Gbaten	22586.4517361112	22586.6150231483
M21021	November	Baseline	1		16	15	16		21	21	20		14	13	13	72	82	80	52	67	59	111	118	115	2021-11-02			155	18	8	102	0.8	98	44	15	1.18	3.7	141	26			1.06		1.0058	45450.0000000001	64.55	djaramillo	22587.5259953705	22587.6945717594
M21022	November	Baseline	1		11	10	11		14	13	13		13	12	12	51	68	74	56	67	78	101	106	105	2021-11-01			156	17	11	103	0.7	103	46	15.6	1.3	3.6	142	27			1.12		1.0213	40797.0000000001	53.52	Gbaten	22586.472164352	22586.6150347223
M21023	November	Baseline	1		9	9	10		12	12	13		7	7	7	63	69	78	58	78	84	108	93	113	2021-11-01			163	18	11	98	0.7	96	47	16	1.21	3.5	141	30			0.59		1.0207	40991.0000000001	54.61	nsmith	22586.473738426	22586.616539352
M21024	November	Baseline	1		7	7	8		13	11	11		8	8	7	64	79	89	65	72	79	106	118	130	2021-11-01			163	19	9	102	0.8	97	50	17	1.24	3.7	141	25			1.19		1.0094	39288.0000000001	60.9	Gbaten	22586.454675926	22586.6150231483
M21025	November	Baseline	1		10	7	10		8	8	9		8	8	8	58	69	73	44	62	69	105	101	106	2021-11-01			160	16	15	103	0.7	122	44	15	1.27	3.9	141	26			1.04		1.0185	39162.0000000001	52.95	Gbaten	22586.4531944445	22586.6150231483
M21026	November	Baseline	1		8	8	7		5	5	5		6	6	6	60	74	73	60	78	78	109	105	103	2021-11-02			162	21	8	101	0.6	98	49	16.7	1.25	3.5	142	25			0.72		1.0104	52430.0000000001	52.65	djaramillo	22587.6068171297	22587.6945833334
M21027	November	Baseline	1		7	7	7		11	11	12		7	6	6	51	71	70	54	55	56	102	111	112	2021-11-01			165	18	8	102	0.7	123	44	15	1.28	4.1	140	24			0.67		1.0065	39401.0000000001	61.1	Gbaten	22586.4559837964	22586.6150347223
M21028	November	Baseline	1		8	9	9		9	9	9		9	8	8	66	72	74	58	75	79	105	101	101	2021-11-01			161	18	12	100	0.7	140	46	15.6	1.2	4.1	141	28			1.24		1.01	41283.0000000001	52.4	Gbaten	22586.4777662038	22586.6150347223
M21029	November	Baseline	1		6	7	8		9	10	9		8	9	8	53	75	70	58	82	83	107	111	113	2021-11-01			174	17	6	102	0.7	81	44	15	1.27	3.8	142	28			1.29		1.0081	39871.0000000001	63.9	Gbaten	22586.4614236112	22586.6150347223
M21030	November	Baseline	1		9	10	10		8	8	7		6	6	6	69	69	77	81	81	91	117	107	116	2021-11-01			159	18	6	100	0.8	87	46	15.6	1.31	4.1	142	29			1.18		1.0066	40542.0000000001	54.05	Gbaten	22586.4691782408	22586.6150347223
M21031	November	Baseline	1		12	13	12		10	10	9		15	14	15	68	87	83	71	96	97	97	102	113	2021-11-02			162	17	8	98	0.8	98	51	17.3	1.29	3.4	140	29			1.21		1.0109	49917.0000000001	67.7	Lkrisher	22587.5777199075	22587.6939699075
M21032	November	Baseline	1		7	8	7		10	10	11		9	10	10	69	88	84	73	93	90	135	121	124	2021-11-02			165	17	8	100	0.7	97	48	16.3	1.22	3.4	142	29			1.05		1.0149	50885.0000000001	63.4	djaramillo	22587.5889236112	22587.6945833334
M21033	November	Baseline	1		6	7	6		7	8	7		6	6	6	66	77	82	76	102	105	102	104	118	2021-11-02			157	20	3	99	0.7	107	43	14.6	1.2	3.6	142	27			1.27		1.0043	52432.0000000001	49.55	Lkrisher	22587.6068287038	22587.6939699075
M21034	November	Baseline	1		8	7	8		10	11	11		14	13	13	62	79	73	64	80	76	104	98	102	2021-11-02			157	18	16	104	0.9	97	45	15.3	1.25	4.9	143	26			0.98		1.0115	49636.0000000001	60.65	Lkrisher	22587.5744675927	22587.6939699075
M21035	November	Baseline	1		43	43	40		22	22	22		26	26	26	72	79	79	76	94	91	118	116	118	2021-11-02			166	17	12	103	0.8	99	47	16	1.23	3.9	142	26			1.32		1.0167	52213.0000000001	83.05	Lkrisher	22587.6042939816	22587.6939699075
M21036	November	Baseline	1		4	4	4		6	7	7		4	4	4	56	78	77	49	73	66	92	104	105	2021-11-02			170	21	11	95	0.8	93	47	16	1.15	3	139	27			1.19		1.0183	49454.0000000001	64.2	Lkrisher	22587.5720949075	22587.6939699075
M21037	November	Baseline	1		7	7	7		7	7	7		5	4	4	61	73	70	60	76	80	104	107	105	2021-11-02			165	16	14	101	0.9	NA	45	15.3	1.23	5.2	139	28			1.34		1.0227	50650.0000000001	61.15	djaramillo	22587.5861921297	22587.7135069445
M21038	November	Baseline	1		4	3	4		6	6	7		5	5	5	66	78	85	66	84	72	113	110	107	2021-11-02			162	17	9	101	0.7	103	48	16.3	1.17	3.2	142	28			1.03		1.0089	50153.0000000001	56.95	djaramillo	22587.5804398149	22587.6945717594
M21039	November	Baseline	1		8	9	10		13	12	13		9	8	9	50	72	78	67	79	76	111	112	115	2021-11-02			165	18	15	101	1.3	103	45	15.3	1.28	3.8	140	25			2.02		1.0052	50476.0000000001	56.3	djaramillo	22587.5841898149	22587.6945717594
M21040	November	Baseline	1		4	5	5		7	7	7		6	6	5	63	74	75	51	72	71	109	102	105	2021-11-02			166	17	9	99	0.7	90	41	13.9	1.24	4.5	136	26			1.13		1.0033	50302.0000000001	58.5	djaramillo	22587.582175926	22587.6945717594
M21041	November	Baseline	1		13	11	12		11	11	12		13	13	13	68	92	98	75	102	99	117	126	122	2021-11-02			163	18	13	104	0.7	118	46	15.6	1.32	3.5	140	23			0.96		1.0273	48821.0000000001	67.45	lkrisher	22587.5650231483	22587.6939699075
M21042	November	Baseline	1		3	4	4		6	6	6		6	5	5	59	76	76	74	97	100	98	99	101	2021-11-02			170	19	10	97	0.8	99	45	15.3	1.17	3.7	141	30			1		1.0141	51837.0000000001	56.65	Lkrisher	22587.5999421297	22587.6939699075
M21043	November	Baseline	1		8	8	7		6	6	6		6	6	6	54	82	71	59	82	77	98	110	107	2021-11-02			165	19	14	101	0.8	97	46	15.6	1.27	4.5	139	26			0.96		1.02	52046.0000000001	59.5	djaramillo	22587.6023726853	22587.6945833334
M21044	November	Baseline	1		8	9	8		9	9	9		10	10	9	70	77	83	64	85	75	112	114	112	2021-11-02			157	18	10	102	0.6	99	49	16.7	1.26	4.8	140	26			0.87		1.0149	51970.0000000001	59.75	Lkrisher	22587.6014699075	22587.6939699075
M21045	November	Baseline	1		9	8	9		7	7	6		7	6	6	65	73	74	59	79	74	107	102	102	2021-11-02			166	17	10	101	0.8	100	39	13.3	1.23	4.3	140	27			1.02		1.0109	52091.0000000001	64.4	Lkrisher	22587.6028819445	22587.6939699075
M21046	November	Baseline	1		10	9	9		5	5	5		6	8	6	66	81	76	53	66	69	110	119	120	2021-11-02			164	19	2	100	0.7	93	45	15.3	1.29	4.1	142	28	Bun <3		1.22		1.0123	52240.0000000001	52.85	djaramillo	22587.6046064816	22587.6945833334
M21047	November	Baseline	1		8	7	7		6	6	7		5	4	4	77	97	104	76	90	87	136	135	139	2021-11-02			167	18	8	105	0.7	98	46	15.6	1.24	3.4	141	21			1.17		1.0053	56170.0000000001	54.75	lkrisher	22587.648738426	22587.7352083334
M21048	November	Baseline	1		5	5	6		8	7	8		6	6	6	68	92	91	71	68	70	117	135	135	2021-11-02			168	19	3	102	0.7	101	47	16	1.22	3.6	143	25			0.79		1.0041	49813.0000000001	58.5	djaramillo	22587.5765162038	22587.6945717594
M21049	November	Baseline	1		6	6	6		7	7	7		5	5	5	70	84	87	91	97	89	111	122	123	2021-11-02			162	18	12	102	0.9	138	40	13.6	1.25	3.8	143	27			1.19		1.0129	49502.0000000001	47.65	djaramillo	22587.5729166668	22587.6945717594
M21050	November	Baseline	1		8	9	9		9	10	10		7	8	8	69	77	82	58	66	69	116	109	113	2021-11-02			165	18	13	102	0.8	109	46	15.6	1.27	3.4	142	26			1.23		1.0233	52143.0000000001	66.7	djaramillo	22587.6034953705	22587.6945833334
M21051	November	Baseline	1		8	8	7		9	10	11		8	7	7	59	86	75	53	69	65	116	117	128	2021-11-02			158	18	15	103	1.1	93	45	15.3	1.29	3.9	142	25			1.44		1.0059	56468.0000000001	61.45	lkrisher	22587.6495833334	22587.7649305557
M21052	November	Baseline	1		8	8	8		8	9	9		6	6	6	61	78	77	72	68	67	112	115	108	2021-11-02			168	19	8	99	0.7	90	46	15.6	1.25	3.8	139	26			1.04		1.018	49632.0000000001	62.05	djaramillo	22587.5744097223	22587.6945717594
M21053	November	Baseline	1		7	7	6		7	8	7		8	7	7	71	91	106	64	76	75	125	132	140	2021-11-02			166	18	11	99	0.8	96	43	14.6	1.23	4	141	29			1.12		1.0051	51703.0000000001	58.3	Lkrisher	22587.5983912038	22587.6939699075
M21054	November	Baseline	1		5	5	5		6	6	6		6	6	7	67	89	87	73	77	84	127	123	121	2021-11-02			163	20	5	100	0.7	101	47	16	1.26	4.4	139	25			0.69		1.0022	48881.0000000001	53.1	djaramillo	22587.5657291668	22587.6945717594
M21055	November	Baseline	1		7	7	6		8	8	9		6	6	6	62	75	73	55	75	70	100	97	100	2021-11-02			165	19	10	100	0.8	95	43	14.6	1.25	4.2	142	28			0.94		1.016	49323.0000000001	58.7	djaramillo	22587.5708449075	22587.6945717594
M21056	November	Baseline	1		16	15	15		19	18	18		16	16	15	65	76	77	63	75	78	117	108	106	2021-11-02			169	17	5	102	0.7	99	46	15.6	1.26	4	141	27			1.12		1.0172	51952.0000000001	74.3	djaramillo	22587.6012731482	22587.6945833334
M21057	November	Baseline	1		11	10	11		14	14	15		11	12	12	61	78	78	59	64	61	113	115	117	2021-11-02			162	15	18	93	1.4	96	37	12.6	1.24	4.4	131	28			1.07		1.0064	51815.0000000001	58.75	djaramillo	22587.5996875001	22587.6945833334
M21058	November	Baseline	1		9	9	10		10	11	10		7	7	7	65	77	79	51	53	56	116	110	114	2021-11-02			157	18	8	103	1	93	46	15.6	1.27	3.7	141	25			1.24		1.0087	51232.0000000001	56.7	Lkrisher	22587.5929398149	22587.6939699075
M21059	November	Baseline	1		33	34	34		13	13	13		19	20	19	68	87	90	65	86	84	122	122	124	2021-11-02			168	18	8	102	0.8	98	48	16.3	1.23	3.8	143	27			1.12		1.0111	51486.0000000001	75.75	Lkrisher	22587.5958796297	22587.6939699075
M21060	November	Baseline	1		6	5	5		15	14	15		8	9	8	67	97	87	70	101	93	106	118	120	2021-11-02			169	21	8	100	0.7	95	52	17.7	1.3	3.7	142	25			1		1.016	49095.0000000001	68.35	djaramillo	22587.5682060186	22587.6945717594
M21061	November	Baseline	1		14	13	12		12	12	10		10	11	10	70	80	77	67	69	70	119	112	113	2021-11-02			164	19	10	102	0.9	88	44	15	1.29	4.1	143	26			1.44		1.0053	50747.0000000001	77.6	lkrisher	22584.7616782408	22587.6939814816
M21062	November	Baseline	1		13	14	13		13	14	13		12	10	11	69	97	104	61	90	87	116	135	139	2021-11-02			155	18	8	105	0.7	98	46	15.6	1.24	3.4	141	21			1.17		1.0155	48499.0000000001	55.85	djaramillo	22587.5612962964	22587.6945717594
M21063	November	Baseline	1		11	11	10		11	11	11		11	10	10	68	75	84	56	68	75	106	110	111	2021-11-02			157	21	8	100	0.8	97	42	14.3	1.21	3	142	26			1.02		1.0041	51058.0000000001	54.55	Lkrisher	22587.590925926	22587.6939699075
M21064	November	Baseline	1		10	10	10		10	10	10		9	9	9	77	89	85	56	67	67	121	120	115	2021-11-02			172	18	12	105	0.7	85	46	15.6	1.25	3.6	141	23			1.31		1.0198	50398.0000000001	67.45	Lkrisher	22587.5832870371	22587.6939699075
M21065	November	Baseline	1		15	16	15		23	22	23		15	15	16	75	81	82	73	80	78	103	112	125	2021-11-02			161	17	16	100	0.8	94	45	15.3	1.23	3	141	28			1.05		1.0266	48035.0000000001	57.1	djaramillo	22587.555925926	22587.6945717594
M21066	November	Baseline	1		11	11	11		8	8	9		6	7	7	64	76	77	66	87	92	98	98	102	2021-11-02			171	19	13	102	1.1	99	42	14.3	1.27	3.4	141	25			1.4		1.0157	51703.0000000001	63.8	djaramillo	22587.5983796297	22594.6165972223
M21067	November	Baseline	1		17	15	16		16	17	16		13	14	14	65	79	78	67	65	68	103	106	106	2021-11-02			163	20	10	103	0.8	94	45	15.3	1.21	3.6	142	24			1.48		1.0148	45956.0000000001	70.15	djaramillo	22587.531851852	22587.6945717594
M21068	November	Baseline	1		13	11	13		12	13	12		10	11	11	64	84	87	70	70	69	107	109	119	2021-11-02			158	20	8	98	1	84	47	16	1.23	2.8	141	27			1.29		1.0149	45779.0000000001	60.55	djaramillo	22587.5298148149	22587.6945717594
M21069	November	Baseline	1		10	12	12		18	20	18		11	11	11	53	72	72	64	65	76	122	117	115	2021-11-02			160	16	7	103	0.9	97	45	15.3	1.23	3.7	142	27			1.42		1.0069	46141.0000000001	67.85	djaramillo	22587.5340162038	22587.6945717594
M21070	November	Baseline	1		11	11	11		12	11	13		8	8	8	72	86	88	58	69	71	114	125	119	2021-11-03			165	20	7	100	0.8	100	44	15	1.23	4.2	141	26			0.99		1.0027	39571.0000000001	58	gbaten	22588.4579861112	22588.5746180557
M21071	November	Baseline	1		10	10	11		8	9	8		6	6	6	81	87	86	79	85	86	124	128	126	2021-11-03			175	19	8	100	0.8	98	46	15.6	1.24	3.7	141	26			0.84		1.0116	37728.0000000001	65.75	gbaten	22588.4366435186	22588.5343287038
M21072	November	Baseline	1		10	10	10		7	7	8		7	6	6	65	74	69	60	85	72	96	97	97	2021-11-03			162	20	9	101	0.8	102	46	15.6	1.22	4.3	140	24			1.2		1.0186	35163.0000000001	56.35	gbaten	22588.4069560186	22588.5343287038
M21073	November	Baseline	1		10	10	11		10	11	11		11	10	9	72	90	56	71	88	84	135	137	138	2021-11-03			161	18	9	104	0.7	88	47	16	1.29	4.5	141	24			0.75		1.015	40663.0000000001	61	mlopez	22588.470613426	22588.5740740742
M21074	November	Baseline	1		7	8	9		11	12	11		8	8	8	65	79	79	54	68	68	109	112	112	2021-11-03			160	20	8	100	0.7	90	44	15	1.28	3.6	141	26			1.1		1.018	40417.0000000001	62.55	mlopez	22588.4677546297	22588.5740740742
M21075	November	Baseline	1		17	18	17		29	30	32		15	16	16	71	85	88	63	76	80	130	138	130	2021-11-03			159	18	8	104	0.6	102	43	14.6	1.25	4.1	142	24			0.81		1.0102	35044.0000000001	63.05	gbaten	22588.4055671297	22588.5343171297
M21076	November	Baseline	1		25	25	26		23	22	22		18	19	20	66	76	75	59	63	64	105	106	108	2021-11-03			159	17	10	101	0.8	91	41	13.9	1.18	3.5	140	27			1.12		1.0247	40252.0000000001	67.5	mlopez	22588.4658680557	22588.5740740742
M21077	November	Baseline	1		11	9	10		18	16	16		9	9	9	68	74	74	63	72	71	106	102	109	2021-11-03			147	19	24	102	1	94	37	12.6	1.2	3.1	140	24			1.71		1.0259	37256.0000000001	49.9	gbaten	22588.4311805557	22588.5343287038
M21078	November	Baseline	1		7	6	6		7	6	6		8	8	7	68	80	76	57	75	77	123	122	118	2021-11-03			154	18	10	100	0.6	87	43	14.6	1.23	3.7	139	26			0.8		1.0171	40064.0000000001	52.1	mlopez	22588.4636805557	22588.5740625001
M21079	November	Baseline	1		20	20	19		24	24	22		19	19	19	79	92	85	68	67	70	112	132	124	2021-11-03			158	17	14	100	1.1	105	48	16.3	1.17	3.1	141	28			1.74		1.0069	37174.0000000001	66.95	gbaten	22588.4302430557	22588.5343287038
M21080	November	Baseline	1		8	8	10		9	10	10		6	5	6	69	88	78	56	67	65	115	118	123	2021-11-03			162	19	8	101	0.7	94	45	15.3	1.24	3.9	139	24			1		1.0042	39819.0000000001	60.25	mlopez	22588.4608449075	22588.5740625001
M21081	November	Baseline	1		10	9	10		10	10	11		7	7	7	67	79	74	51	60	59	106	111	112	2021-11-03			156	19	7	97	0.8	82	43	14.6	1.2	4.1	139	28			1.1		1.0118	36749.0000000001	52.45	gbaten	22588.4253125001	22588.5343287038
M21082	November	Baseline	1		28	27	27		23	22	21		18	17	17	72	81	86	66	74	80	123	130	124	2021-11-03			173	16	10	102	0.8	99	44	15	1.22	3.8	140	26			1.37		1.0134	39610.0000000001	79.95	mlopez	22588.4584027779	22588.5740625001
M21083	November	Baseline	1		13	14	13		20	19	20		16	17	16	83	88	80	72	80	78	113	125	117	2021-11-03			152	20	12	102	1	96	51	17.3	1.25	3.5	142	25			1.53		1.081	36648.0000000001	53.3	gbaten	22588.4241550927	22588.5343287038
M21084	November	Baseline	1		11	10	12		11	12	12		11	11	11	59	70	73	48	55	56	101	102	102	2021-11-03			168	18	14	101	0.7	86	43	14.6	1.22	3.8	139	24			1.08		1.0194	36788.0000000001	66.95	mlopez	22588.4257523149	22588.5338078705
M21085	November	Baseline	1		22	22	22		21	21	21		14	15	14	77	90	92	81	93	94	118	118	120	2021-11-03			164	19	10	100	1.3	98	43	14.6	1.25	3.7	142	27			1.69		1.008	37081.0000000001	73.4	gbaten	22588.4291550927	22588.5343287038
M21086	November	Baseline	1		13	13	13		20	20	20		15	16	15	64	76	78	56	68	71	108	116	123	2021-11-03			157	16	19	99	0.8	103	40	13.6	1.23	4.1	137	27			0.97		1.0233	37635.0000000001	54.7	gbaten	22588.4355671297	22588.5343287038
M21087	November	Baseline	1		20	21	22		19	19	20		18	18	17	73	83	86	52	60	65	114	124	116	2021-11-03			160	18	13	105	0.8	96	44	15	1.25	4.3	142	24			1.17		1.0176	37342.0000000001	68.15	mlopez	22588.432175926	22588.5338194445
M21088	November	Baseline	1		9	8	9		14	14	14		8	7	8	77	82	83	90	100	103	122	120	118	2021-11-03			169	19	8	104	0.7	97	45	15.3	1.2	3.8	142	24			1.08		1.0081	37760.0000000001	67.9	mlopez	22588.437013889	22588.5338194445
M21089	November	Baseline	1		7	7	7		7	7	8		7	7	7	66	77	75	53	60	58	111	109	111	2021-11-03			166	19	10	101	0.7	86	40	13.6	1.22	3.2	143	28			0.63		1.0061	39480.0000000001	63.3	gbaten	22588.4568865742	22588.5746180557
[truncated: 27 more columns]
