# Supplementary material for: Application and comparison of point-of-care devices for field evaluation of underlying health status of Guatemalan sugarcane workers
Source: PLOS Glob Public Health. 2024 Jul 23;4(7):e0003380. doi: 10.1371/journal.pgph.0003380 (PMC11265697; doi:10.1371/journal.pgph.0003380)
Supplement: S2 Data — (CSV) [file pgph.0003380.s004.csv]

WBGT	Date	Mean_WBGT	Max_WBGT
25	2021-11-02	25.7928571428571	27
25.2	2021-11-02	25.7928571428571	27
25.1	2021-11-02	25.7928571428571	27
25.1	2021-11-02	25.7928571428571	27
25.3	2021-11-02	25.7928571428571	27
25.8	2021-11-02	25.7928571428571	27
25.9	2021-11-02	25.7928571428571	27
26.7	2021-11-02	25.7928571428571	27
26.9	2021-11-02	25.7928571428571	27
26.8	2021-11-02	25.7928571428571	27
27	2021-11-02	25.7928571428571	27
26.7	2021-11-02	25.7928571428571	27
22.7	2021-11-03	24.876	26.3
23	2021-11-03	24.876	26.3
23.2	2021-11-03	24.876	26.3
23.6	2021-11-03	24.876	26.3
23.7	2021-11-03	24.876	26.3
24.1	2021-11-03	24.876	26.3
24.4	2021-11-03	24.876	26.3
24.9	2021-11-03	24.876	26.3
24.5	2021-11-03	24.876	26.3
24.9	2021-11-03	24.876	26.3
25.3	2021-11-03	24.876	26.3
24.9	2021-11-02	25.7928571428571	27
24.7	2021-11-03	24.876	26.3
24.7	2021-11-02	25.7928571428571	27
25.2	2021-11-03	24.876	26.3
24.8	2021-11-03	24.876	26.3
25.1	2021-11-03	24.876	26.3
25.3	2021-11-03	24.876	26.3
25.5	2021-11-03	24.876	26.3
26.1	2021-11-03	24.876	26.3
25.7	2021-11-03	24.876	26.3
25.6	2021-11-03	24.876	26.3
25.9	2021-11-03	24.876	26.3
25.8	2021-11-03	24.876	26.3
25.8	2021-11-03	24.876	26.3
26.3	2021-11-03	24.876	26.3
25.8	2021-11-03	24.876	26.3
26.3	2021-11-04	21.1428571428571	26.3
25.1	2021-11-04	21.1428571428571	26.3
25.2	2021-11-04	21.1428571428571	26.3
25.4	2021-11-04	21.1428571428571	26.3
16	2021-11-04	21.1428571428571	26.3
14.8	2021-11-04	21.1428571428571	26.3
15.2	2021-11-04	21.1428571428571	26.3
